# Supplementary material for: Adipokines as Prognostic Biomarkers in Multiple Myeloma: A Case–Control Study
Source: Medicina (Kaunas). 2025 Nov 20;61(11):2065. doi: 10.3390/medicina61112065 (PMC12654784; doi:10.3390/medicina61112065)
Supplement: Supplementary file 1 [file medicina-61-02065-s001.zip]

Archive with 1 entries (1 files):
- medicina-3966530-supplementary.pdf
